# Supplementary material for: Investigation of the anti-Huanglongbing effects using antimicrobial lipopeptide and phytohormone complex powder prepared from Bacillus amyloliquefaciens MG-2 fermentation
Source: Front Microbiol. 2024 Dec 18;15:1458051. doi: 10.3389/fmicb.2024.1458051 (PMC11694225; doi:10.3389/fmicb.2024.1458051)
Supplement: SUPPLEMENTARY FIGURE S1 — (A-D) Construct of plasmid vector of pEZclone-A04-1 and pEZclone-COX -1 and sequential analysis. [file Data_Sheet_1.zip]

Archive with 7 entries (6 files):
- Table S1-21/Table  S14 S15 S16 S17 Differential metabolites (NEG) and (POS).xlsx
- Table S1-21/Table S1 S2 primers sequence.xlsx
- Table S1-21/Table S18 S19 Plant hormone.pdf
- Table S1-21/Table S20 S21 Plant hormone.xlsx
- Table S1-21/Table S3 S4 S5 S6 Raw data of QPCR and Percentage reduction in titer.pdf
- Table S1-21/Table S7 S8 S9 S10 S11 S12 S13  flora analysis.xlsx
- Table S1-21/
