# Supplementary material for: Investigation of the anti-Huanglongbing effects using antimicrobial lipopeptide and phytohormone complex powder prepared from Bacillus amyloliquefaciens MG-2 fermentation
Source: Front Microbiol. 2024 Dec 18;15:1458051. doi: 10.3389/fmicb.2024.1458051 (PMC11694225; doi:10.3389/fmicb.2024.1458051)
Supplement: SUPPLEMENTARY FIGURE S1 — (A-D) Construct of plasmid vector of pEZclone-A04-1 and pEZclone-COX -1 and sequential analysis. [file Data_Sheet_1.zip › Table S1-21/Table S14 S15 S16 S17 Differential metabolites (NEG) and (POS).xlsx]

## Sheet: Sheet1
Table S14 Differential metabolites （POS) in L1 vs LCK
ID	adduct	Name	VIP	Fold change	p-value	m/z	rt(min)	KEGG	Superclass	Class	Subclass	Formula	INCHIKEY
POS_25431	[M+H]+	Diadinochrome A	2.65757	3.30517	3.36876e-07	583.414	10.954		Lipids and lipid-like molecules	Prenol lipids	Triterpenoids	C40H54O3	USOIUYXBYYVLLZ-PMBXBIOBSA-N
POS_11430	[M+H]+	Erucifoline N-oxide	1.2556	52.9463	1.37736e-06	366.153	3.254		Alkaloids and derivatives			C18H23NO7	IJAULDQGSBFPPG-HHXOVEJCSA-N
POS_15764	[M+H]+	Hibiscetin heptamethyl ether	2.33138	4.27183	3.69652e-06	433.146	7.447		Phenylpropanoids and polyketides	Flavonoids	O-methylated flavonoids	C22H24O9	AFQWYRUBZJYCIF-UHFFFAOYSA-N
POS_26418	[M+H]+	Nostoxanthin	1.87116	2.67488	4.75382e-06	601.423	10.664	C16284	Lipids and lipid-like molecules	Prenol lipids	Tetraterpenoids	C40H56O4	JVPASJUYZJKFHY-HWFHZMFDSA-N
POS_7398	[M+H]+	9s,13r-12-Oxophytodienoic Acid	1.36971	2.52046	1.79796e-05	293.21	8.51		Lipids and lipid-like molecules	Fatty Acyls	Eicosanoids	C18H28O3	PMTMAFAPLCGXGK-TTXFDSJOSA-N
POS_32351	[M]+	Naadp	1.10369	5.79073	2.16522e-05	745.369	2.05		Nucleosides, nucleotides, and analogues	(5'->5')-dinucleotides		C21H28N6O18P3	QOTXBMGJKFVZRD-HISDBWNOSA-O
POS_7407	[M+H]+	3alpha,17beta-Dihydroxy-5alpha-androstane	3.01103	2.39046	2.44977e-05	293.247	11.336		Lipids and lipid-like molecules	Steroids and steroid derivatives	Androstane steroids	C19H32O2	CBMYJHIOYJEBSB-UHFFFAOYSA-N
POS_13848	[M+H]+	Irigenin trimethyl ether	1.05205	2.60313	0.000100585	403.137	6.903		Phenylpropanoids and polyketides	Isoflavonoids	O-methylated isoflavonoids	C21H22O8	NCEXCGUAXVAJMI-UHFFFAOYSA-N
POS_1375	[M+H]+	N-(2,4-Dimethylphenyl)formamide	9.59894	0.700581	0.000100683	150.091	0.937		Benzenoids	Benzene and substituted derivatives	Anilides	C9H11NO	JOFDPSBOUCXJCC-UHFFFAOYSA-N
POS_17077	[M+Na]+	6-(beta-D-Glucopyranosyloxy)-4,5,6,7,8,8a-hexahydro-5-hydroxy-5-(1-hydroxy-1-methylethyl)-3,8-dimethyl-2(1H)-azulenone	2.69464	4.70502	0.000161885	453.215	3.048		Lipids and lipid-like molecules	Prenol lipids	Terpene glycosides	C21H34O9	HVAVGMDRUJHUOH-UURFWDJCSA-N
POS_13056	[M+Na]+	Methyl chlorogenate	2.86573	0.133512	0.000239294	391.1	3.037		Organic oxygen compounds	Organooxygen compounds	Alcohols and polyols	C17H20O9	MZNIJRAPCCELQX-AWOKGZDASA-N
POS_17484	[M+H]+	3,5,5-trimethyl-4-(3,7,12,16,18-pentamethylnonadeca-1,3,5,7,9,11,13,15-octaen-1-yl)cyclohex-2-en-1-one	1.06458	2.14786	0.000289689	459.358	11.649					C33H46O	OLOIPLDBLGXQBC-WPRSTXHRNA-N
POS_9948	[M+H]+	Zapotin	3.13687	2.32199	0.000324231	343.115	6.897		Phenylpropanoids and polyketides	Flavonoids	O-methylated flavonoids	C19H18O6	PBQMALAAFQMDSP-UHFFFAOYSA-N
POS_427	[M+H]+	Pyrrolidin-1-ium-2-carboxylate	1.17734	1.53363	0.000411795	116.071	0.658		Organic acids and derivatives	Carboxylic acids and derivatives	Amino acids, peptides, and analogues	C5H9NO2	ONIBWKKTOPOVIA-UHFFFAOYSA-N
POS_11093	[M+K]+	Neobavaisoflavone	1.24636	0.0616139	0.000570209	361.089	2.716		Phenylpropanoids and polyketides	Isoflavonoids	Isoflav-2-enes	C20H18O4	OBGPEBYHGIUFBN-UHFFFAOYSA-N
POS_23591	[M+H-H2O]+	Lutein	7.18019	2.07716	0.000635918	551.423	11.648		Lipids and lipid-like molecules	Prenol lipids	Tetraterpenoids		KBPHJBAIARWVSC-UHFFFAOYSA-N
POS_31882	[2M+Na]+	Chaetoxanthone B	1.21341	0.00960416	0.000646041	731.196	2.242		Organoheterocyclic compounds	Benzopyrans	1-benzopyrans	C20H18O6	ZUEKQPJBVORAFH-UHFFFAOYSA-N
POS_9705	[M+H]+	Coumaroylquinic acid	1.28894	0.0801998	0.000847753	339.107	2.718		Organic oxygen compounds	Organooxygen compounds	Alcohols and polyols	C16H18O8	BMRSEYFENKXDIS-OTCYKTEZSA-N
POS_24422	[M+H]+	8-[3,5-Dihydroxy-6-(hydroxymethyl)-4-(3,4,5-trihydroxyoxan-2-yl)oxyoxan-2-yl]-5,7-dihydroxy-3-(4-hydroxyphenyl)chromen-4-one	2.83123	3.20362	0.000995962	565.155	4.374		Phenylpropanoids and polyketides	Isoflavonoids	Isoflavonoid C-glycosides	C26H28O14	RUULGHDZDIUGRT-UHFFFAOYSA-N
POS_12962	[M+H]+	Artemetin	1.49988	1.66803	0.00136999	389.121	7.096					C20H20O8	RIGYMJVFEJNCKD-UHFFFAOYSA-N
POS_11622	[M+H]+	4-O-Feruloyl-D-quinic acid	3.37094	0.181477	0.00227308	369.119	3.039		Organic oxygen compounds	Organooxygen compounds	Alcohols and polyols	C17H20O9	VTMFDSJJVNQXLT-KSQYBWRXSA-N
POS_19612	[M+Na]+	Physodic acid	1.51245	0.0477129	0.00284412	493.182	5.811		Phenylpropanoids and polyketides	Depsides and depsidones		C26H30O8	KVTYWHGIZSCFLG-UHFFFAOYSA-N
POS_16974	[M+H-H2O]+	Dehydroeburicoic acid	1.82965	1.88935	0.00317438	451.355	12.565					C31H48O3	ONFPYGOMAADWAT-RBXKNRCSNA-N
POS_26057	[M+H]+	Nicotiflorin	1.51085	1.8386	0.00332164	595.164	4.499		Phenylpropanoids and polyketides	Flavonoids	Flavonoid glycosides	C27H30O15	RTATXGUCZHCSNG-QHWHWDPRSA-N
POS_11045	[M+NH4]+	Palatinose	1.2999	1.57244	0.00634797	360.151	0.661		Organic oxygen compounds	Organooxygen compounds	Carbohydrates and carbohydrate conjugates	C12H22O11	PVXPPJIGRGXGCY-TZLCEDOOSA-N
POS_10029	[M+NH4]+	Coumaric acid O-glucoside	1.44808	0.451922	0.0101925	344.134	2.497		Organic oxygen compounds	Organooxygen compounds	Carbohydrates and carbohydrate conjugates	C15H18O8	LJFYQZQUAULRDF-FDGSXQGBSA-N
POS_16624	[M+H]+	Topsentisterol A2	2.04378	0.547671	0.0146214	445.365	13.184					C29H48O3	ZCQZIDOFCDVBNA-WDTQPNHXNA-N
POS_17674	[M+H]+	Isoscoparin	2.12468	0.532629	0.0193208	463.123	4.661		Phenylpropanoids and polyketides	Flavonoids	Flavonoid glycosides	C22H22O11	KOMUHHCFAXYRPO-DGHBBABESA-N
POS_25978	[M+Na]+	Deoxykhivorin	4.94761	1.3635	0.0238596	593.277	11.405		Organoheterocyclic compounds	Naphthopyrans		C32H42O9	SUQFMFHTLHMZNM-SLBLICBISA-N
POS_2485	[M+H]+	D-Glucosamine	1.28088	0.682653	0.0247952	180.087	0.65	C00329	Organic oxygen compounds	Organooxygen compounds	Carbohydrates and carbohydrate conjugates	C6H13NO5	MSWZFWKMSRAUBD-IVMDWMLBSA-N
POS_17806	[M+H]+	2-(4-beta-d-Glucosyloxy-1-hydroxy-2,5-cyclohexadienyl)-5-hydroxy-7-methoxychromone	1.15283	1.46668	0.0250379	465.138	4.888		Organic oxygen compounds	Organooxygen compounds	Carbohydrates and carbohydrate conjugates	C22H24O11	ACGWJYPSNRKNPW-SRNLTMNISA-N
POS_9958	[M+H]+	4',5,6,7-Tetramethoxyflavone	15.2051	0.708825	0.0251898	343.117	7.258	C14472	Phenylpropanoids and polyketides	Flavonoids	O-methylated flavonoids	C19H18O6	URSUMOWUGDXZHU-UHFFFAOYSA-N
POS_6250	[M+H]+	2-(6-Aminopurin-9-yl)-5-(hydroxymethyl)oxolane-3,4-diol	2.04724	1.49855	0.0334155	268.103	2.072		Nucleosides, nucleotides, and analogues	Purine nucleosides		C10H13N5O4	OIRDTQYFTABQOQ-UHFFFAOYSA-N
POS_11964	[M+H]+	Sinensetin	13.62	1.34893	0.0348435	373.127	6.722	C10186	Phenylpropanoids and polyketides	Flavonoids	O-methylated flavonoids	C20H20O7	LKMNXYDUQXAUCZ-UHFFFAOYSA-N
POS_1386	[M+H]+	Triethanolamine	1.099	0.720908	0.044304	150.111	6.484	C06771	Organic nitrogen compounds	Organonitrogen compounds	Amines	C6H15NO3	GSEJCLTVZPLZKY-UHFFFAOYSA-N
Table S15 Differential metabolites （POS) in R1 vs RCK
ID	adduct	Name	VIP	Fold change	p-value	m/z	rt(min)	KEGG	Superclass	Class	Subclass	Formula	INCHIKEY	SMILES
POS_2653	[M+H]+	Isopsoralen	3.38301	3.06707	0.000101672	187.036	6.62	C09060	Phenylpropanoids and polyketides	Coumarins and derivatives	Furanocoumarins	C11H6O3	XDROKJSWHURZGO-UHFFFAOYSA-N	O=C1OC2=C3C=COC3=CC=C2C=C1
POS_5932	[M+H]+	Peucenin	3.77336	2.12367	0.000185145	261.11	7.235		Organoheterocyclic compounds	Benzopyrans	1-benzopyrans	C15H16O4	DTNGBIGBPPPNNB-UHFFFAOYSA-N	CC(C)=CCC1=C(O)C=C2OC(=CC(=O)C2=C1O)C
POS_5194	[M+H]+	Osthole	6.03637	1.99836	0.000967367	245.112	7.696		Phenylpropanoids and polyketides	Coumarins and derivatives		C15H16O3	MBRLOUHOWLUMFF-UHFFFAOYSA-N	COC1=CC=C2C=CC(=O)OC2=C1CC=C(C)C
POS_4590	[M+H]+	Atractylenolide I	1.05196	2.46248	0.0018978	231.135	8.089					C15H18O2	ZTVSGQPHMUYCRS-SWLSCSKDSA-N	CC1=C2C[C@H]3C(=C)CCC[C@@]3(C=C2OC1=O)C
POS_3287	[M+H-H2O]+	Selina-4(14),7(11)-diene-9-ol;[1S-(1alpha,4abeta,8aalpha)]-Decahydro-8a-methyl-5-methylene-3-(1-methylethylidene)-1-naphthalenol	1.73169	0.365756	0.00295824	203.177	7.224					C15H24O	KIWHFBIBAJSYHN-JCUKGLBFNA-N	OC1CC(=C(C)C)CC2C(=C)CCCC12C
POS_665	[M]+	Naphthalene	1.3761	1.76458	0.00399072	128.059	7.694	C00829	Benzenoids	Naphthalenes		C10H8	UFWIBTONFRDIAS-UHFFFAOYSA-N	C1=CC2=CC=CC=C2C=C1
POS_4446	[M-H2O+H]+	(3R,5S,8E)-5,9,14-Trimethyl-4,12-dioxatricyclo[9.3.0.03,5]tetradeca-1(11),8,13-trien-2-one	1.54032	1.8919	0.00473588	229.121	8.376		Lipids and lipid-like molecules	Prenol lipids	Sesquiterpenoids	C15H18O3	CVIVANCKIBYAOP-WSQYCBKMSA-N	C\\C1=C/CC[C@]2(C)O[C@H]2C(=O)C3=C(C1)OC=C3C
POS_301	[M+H]+	3-Cyanopyridine	1.07101	0.418258	0.00485063	105.032	7.297		Organoheterocyclic compounds	Pyridines and derivatives	3-pyridinecarbonitriles	C6H4N2	GZPHSAQLYPIAIN-UHFFFAOYSA-N	N#CC1=CN=CC=C1
POS_10331	[M+H]+	Camptothecin	1.01542	0.359934	0.00685539	349.125	3.376		Alkaloids and derivatives	Camptothecins		C20H16N2O4	VSJKWCGYPAHWDS-FQEVSTJZSA-N	CCC1(O)C(=O)OCC2=C1C=C3N(CC4=C3N=C5C=CC=CC5=C4)C2=O
POS_6654	[M+H]+	Ursinoic acid	1.49116	0.375136	0.00922543	277.104	5.613		Organoheterocyclic compounds	Benzopyrans	1-benzopyrans	C15H16O5	XUXBOSSCMLZGTA-UHFFFAOYSA-N	COC1=CC=C(C(=O)CC(O)=O)C2=C1C=CC(C)(C)O2
POS_5933	[M+H]+	Linderane	1.26974	0.313598	0.0143456	261.112	6.228					C15H16O4	KBMSVODXFLAQNJ-DZYLTDJJSA-N	C/C/1=C\\CC[C@]23[C@H](O2)[C@H](C4=C(C1)OC=C4C)OC3=O
POS_8299	[M+H]+	Aflatoxin B1	1.32788	2.36096	0.0149052	313.068	4.379		Phenylpropanoids and polyketides	Coumarins and derivatives	Furanocoumarins	C17H12O6	OQIQSTLJSLGHID-WNWIJWBNSA-N	COC1=C2C3=C(C(=O)CC3)C(=O)OC2=C4[C@@H]5C=CO[C@@H]5OC4=C1
POS_5063	[M-H2O+H]+	Auraptenol	1.22853	0.574323	0.016562	243.098	6.299		Phenylpropanoids and polyketides	Coumarins and derivatives		C15H16O4	SQSRYWNOKPJENY-UHFFFAOYSA-N	COC1=CC=C2C=CC(=O)OC2=C1CC(O)C(C)=C
POS_3757	[M-H2O+H]+	Fraxinellone	1.44121	0.555928	0.0192723	215.104	7.46		Organoheterocyclic compounds	Isobenzofurans		C14H16O3	XYYAFLHHHZVPRN-GXTWGEPZSA-N	CC1=C2C(=O)OC(C3=COC=C3)C2(C)CCC1
POS_5935	[M+H]+	Cedrelopsin	3.90168	4.59324	0.0232128	261.112	6.764		Phenylpropanoids and polyketides	Coumarins and derivatives	Hydroxycoumarins	C15H16O4	IIEIJMSDKBAFFP-UHFFFAOYSA-N	COC1=C(O)C(=C2OC(=O)C=CC2=C1)CC=C(C)C
POS_4524	[M+H]+	Propazine	1.36465	1.48762	0.0240214	230.112	7.188		Organoheterocyclic compounds	Triazines	Aminotriazines	C9H16ClN5	WJNRPILHGGKWCK-UHFFFAOYSA-N	CC(C)NC1=NC(=NC(=N1)Cl)NC(C)C
POS_9589	[M+H]+	9-Methoxy-4,4-dimethyl-13-phenyl-6,14-dioxatetracyclo[8.4.0.02,7.03,5]tetradeca-1,7,9-trien-11-one	1.0423	1.50054	0.0260689	337.14	6.894		Phenylpropanoids and polyketides	Flavonoids	Pyranoflavonoids	C21H20O4	NGRRXMZEVSBATO-UHFFFAOYSA-N	COC1=C2C(=O)CC(OC2=C3C4C(OC3=C1)C4(C)C)C5=CC=CC=C5
POS_3815	[M+H]+	Atrazine	1.29578	1.70481	0.0262531	216.101	3.473	C06551	Organoheterocyclic compounds	Triazines	1,3,5-triazines	C8H14ClN5	MXWJVTOOROXGIU-UHFFFAOYSA-N	CCNC1=NC(=NC(=N1)Cl)NC(C)C
POS_7398	[M+H]+	9s,13r-12-Oxophytodienoic Acid	1.8288	0.479084	0.0325457	293.21	8.51		Lipids and lipid-like molecules	Fatty Acyls	Eicosanoids	C18H28O3	PMTMAFAPLCGXGK-TTXFDSJOSA-N	CC\\C=C/C[C@@H]1[C@@H](CCCCCCCC(O)=O)C=CC1=O
POS_5165	[M+H]+	Suberosin	2.88355	0.588261	0.0340042	245.078	7.678		Phenylpropanoids and polyketides	Coumarins and derivatives		C15H16O3	RSZDAYHEZSRVHS-UHFFFAOYSA-N	COC1=CC2=C(C=CC(=O)O2)C=C1CC=C(C)C
POS_6589	[M+H]+	Rutacultin	3.31997	1.74301	0.0381949	275.129	8.257		Phenylpropanoids and polyketides	Coumarins and derivatives		C16H18O4	IPLJDPYEDULBAK-UHFFFAOYSA-N	COC1=C(OC)C=C2C=C(C(=O)OC2=C1)C(C)(C)C=C
POS_9134	[M+Na]+	(E)-N-(4-Acetamidobutyl)-3-(4-hydroxy-3-methoxyphenyl)prop-2-enamide	4.62195	0.581312	0.0425373	329.146	7.737		Benzenoids	Phenols	Methoxyphenols	C16H22N2O4	ZVMGKOAHBAIHLO-SOFGYWHQSA-N	COC1=CC(=CC=C1O)C=CC(O)=NCCCCN=C(C)O
POS_702	[M+H]+	(2S)-1-Methylpyrrolidin-1-ium-2-carboxylate	1.00043	0.68167	0.045545	130.084	0.752		Organic acids and derivatives	Carboxylic acids and derivatives	Amino acids, peptides, and analogues	C6H11NO2	CWLQUGTUXBXTLF-YFKPBYRVSA-N	CN1CCCC1C(O)=O
Table S16 Differential metabolites (NEG) in L1 vs LCK
ID	adduct	Name	VIP	Fold change	p-value	m/z	rt(min)	KEGG	Superclass	Class	Subclass	Formula	INCHIKEY	SMILES
NEG_15302	[M-H]-	Vitexin	2.93168	4.56399	1.36914e-07	431.098	4.309		Phenylpropanoids and polyketides	Flavonoids	Flavonoid glycosides	C21H20O10	SGEWCQFRYRRZDC-VPRICQMDSA-N	OCC1OC(C(O)C(O)C1O)C2=C3OC(=CC(=O)C3=C(O)C=C2O)C4=CC=C(O)C=C4
NEG_1565	[M-H]-	D-Glucose	3.89814	0.480001	2.00118e-07	179.057	0.639	C00221	Organic oxygen compounds	Organooxygen compounds	Carbohydrates and carbohydrate conjugates	C6H12O6	WQZGKKKJIJFFOK-GASJEMHNSA-N	OC[C@H]1OC(O)[C@H](O)[C@@H](O)[C@@H]1O
NEG_12924	[M+HCOO]-	6-Methoxy-7-[3,4,5-trihydroxy-6-(hydroxymethyl)oxan-2-yl]oxychromen-2-one	3.07807	0.215586	4.15443e-07	399.093	2.241		Phenylpropanoids and polyketides	Coumarins and derivatives	Coumarin glycosides	C16H18O9	SGTCGCCQZOUMJJ-UHFFFAOYSA-N	COC1=CC2=C(OC(=O)C=C2)C=C1OC3OC(CO)C(O)C(O)C3O
NEG_1086	[M-C6H10O4-H]-	3-Oxoadipic acid	1.14721	0.48105	6.21598e-07	161.045	0.639	C00846	Organic acids and derivatives	Keto acids and derivatives	Medium-chain keto acids and derivatives	C6H8O5	RTGHRDFWYQHVFW-UHFFFAOYSA-N	OC(=O)CCC(=O)CC(O)=O
NEG_20948	[M-H]-	2-[[(E)-3-[2-(4-Hydroxy-3-methoxyphenyl)-3-(hydroxymethyl)-7-methoxy-2,3-dihydro-1-benzofuran-5-yl]prop-2-enoyl]amino]pentanedioic acid	1.52761	2.21217	8.28954e-07	500.154	4.133		Phenylpropanoids and polyketides	2-arylbenzofuran flavonoids		C25H27NO10	VWYFHPLNVVPMNO-XVNBXDOJSA-N	COC1=C(O)C=CC(=C1)C2OC3=C(C=C(\\C=C\\C(=O)NC(CCC(O)=O)C(O)=O)C=C3OC)C2CO
NEG_18559	[M-H]-	Deoxynivalenol 3-glucuronide	1.45056	0.477382	8.56562e-07	471.15	4.422		Lipids and lipid-like molecules	Prenol lipids	Sesquiterpenoids	C21H28O12	GRFAWUZMBBQEMX-IJNZYEPRSA-N	CC1=C[C@H]2O[C@@H]3[C@@H](C[C@@](C)([C@]34CO4)[C@@]2(CO)[C@H](O)C1=O)O[C@@H]5O[C@@H]([C@@H](O)[C@H](O)[C@H]5O)C(O)=O
NEG_9903	[M-H]-	Neochlorogenic acid	1.34344	0.209346	1.46758e-06	353.087	1.908	C17147	Organic oxygen compounds	Organooxygen compounds	Alcohols and polyols	C16H18O9	CWVRJTMFETXNAD-NXLLHMKUSA-N	O[C@@H]1C[C@@](O)(C[C@@H](OC(=O)\\C=C\\C2=CC(=C(O)C=C2)O)[C@H]1O)C(O)=O
NEG_38106	[M-H]-	7-O-Methylquercetin-3-O-galactoside-6''-rhamnoside	1.28578	4.70367	1.49976e-06	769.221	4.197		Phenylpropanoids and polyketides	Flavonoids	Flavonoid glycosides	C34H42O20	NMGVHLDIHNFGQB-UHFFFAOYNA-N	COC1=CC(=C2C(=O)C(=C(OC2=C1)C3=CC(=C(O)C=C3)O)OC4OC(COC5OC(C)C(O)C(OC6OC(C)C(O)C(O)C6O)C5O)C(O)C(O)C4O)O
NEG_9151	[M-H]-	Caffeic acid hexoside	2.7613	0.261156	1.93527e-06	341.088	2.504		Phenylpropanoids and polyketides	Cinnamic acids and derivatives	Hydroxycinnamic acids and derivatives	C15H18O9	WQSDYZZEIBAPIN-UHFFFAOYSA-N	OCC1OC(OC(=O)C=CC2=CC(=C(O)C=C2)O)C(O)C(O)C1O
NEG_8084	[M-H]-	Coumaroyl Hexoside	1.61534	0.448304	4.28145e-06	325.094	2.496		Phenylpropanoids and polyketides	Cinnamic acids and derivatives	Hydroxycinnamic acids and derivatives	C15H18O8	DSNCQKUYZOSARM-UHFFFAOYSA-N	OCC1OC(OC(=O)C=CC2=CC=C(O)C=C2)C(O)C(O)C1O
NEG_10818	[M-H]-	3-O-Feruloylquinic acid	3.60883	0.291151	4.53857e-06	367.101	3.315	C02572	Organic oxygen compounds	Organooxygen compounds	Alcohols and polyols	C17H20O9	RAGZUCNPTLULOL-KJJWLSQTSA-N	COC1=CC(=CC=C1O)C=CC(=O)OC2CC(O)(CC(O)C2O)C(O)=O
NEG_8877	[M-H]-	Coumaroyl quinic acid	5.03897	0.140436	4.67034e-06	337.092	3.351		Organic oxygen compounds	Organooxygen compounds	Alcohols and polyols	C16H18O8	XWRHBGVVCOSNKO-UHFFFAOYSA-N	OC1CC(O)(CC(O)C1OC(=O)C=CC2=CC=C(O)C=C2)C(O)=O
NEG_2874	[M-H]-	2-Hydroxyanthraquinone	1.32884	0.290369	8.49268e-06	223.046	2.537		Benzenoids	Anthracenes	Anthraquinones	C14H8O3	GCDBEYOJCZLKMC-UHFFFAOYSA-N	OC1=CC2=C(C=C1)C(=O)C3=CC=CC=C3C2=O
NEG_15294	[M-H]-	Isovitexin	1.91256	2.54801	1.01262e-05	431.094	4.458		Phenylpropanoids and polyketides	Flavonoids	Flavonoid glycosides	C21H20O10	MYXNWGACZJSMBT-VJXVFPJBSA-N	OC[C@H]1O[C@H]([C@H](O)[C@@H](O)[C@@H]1O)C2=C(O)C3=C(OC(=CC3=O)C4=CC=C(O)C=C4)C=C2O
NEG_12006	[M-H]-	1-O-Sinapoyl-beta-D-glucose	1.43889	0.398426	1.18071e-05	385.114	3.641		Phenylpropanoids and polyketides	Cinnamic acids and derivatives	Hydroxycinnamic acids and derivatives	C17H22O10	XRKBRPFTFKKHEF-DGDBGZAXSA-N	COC1=C(O)C(=CC(=C1)C=CC(=O)OC2OC(CO)C(O)C(O)C2O)OC
NEG_8871	[M-H]-	1,3,4-Trihydroxy-5-[[3-(4-hydroxyphenyl)-1-oxo-2-propenyl]oxy]-,(1r,3r,4s,5r)-cyclohexanecarboxylic acid	1.19936	0.261435	2.33083e-05	337.089	3.046		Organic oxygen compounds	Organooxygen compounds	Alcohols and polyols	C16H18O8	BMRSEYFENKXDIS-UHFFFAOYSA-N	OC1CC(O)(CC(OC(=O)C=CC2=CC=C(O)C=C2)C1O)C(O)=O
NEG_1636	[M-H]-	4-Pyridoxic acid	1.14632	1.71879	2.99764e-05	182.046	1.616	C00847	Organoheterocyclic compounds	Pyridines and derivatives	Pyridinecarboxylic acids and derivatives	C8H9NO4	HXACOUQIXZGNBF-UHFFFAOYSA-N	CC1=NC=C(CO)C(=C1O)C(O)=O
NEG_5297	[M-H]-	FA 18:4	2.02401	1.96171	3.33389e-05	275.203	9.052		Lipids and lipid-like molecules	Fatty Acyls	Fatty acids and conjugates	C18H28O2	JIWBIWFOSCKQMA-UHFFFAOYSA-N	O=C(O)CCCCC=CCC=CCC=CCC=CCC
NEG_10296	[M-H]-	5,7,3'-Trihydroxy-6,4',5'-trimethoxyflavone	5.02374	0.59337	3.89585e-05	359.076	6.684					C18H16O8	PMBOOVZSTMWOFS-UHFFFAOYSA-N	COC1=CC(=CC(=C1OC)O)C2=CC(=O)C3=C(O2)C=C(C(=C3O)OC)O
NEG_9909	[M-H]-	Cryptochlorogenic acid	4.39168	0.0589133	4.10961e-05	353.088	2.559		Organic oxygen compounds	Organooxygen compounds	Alcohols and polyols	C16H18O9	GYFFKZTYYAFCTR-AVXJPILUSA-N	O[C@@H]1C[C@@](O)(C[C@@H](O)[C@H]1OC(=O)\\C=C\\C2=CC(=C(O)C=C2)O)C(O)=O
NEG_1865	[M-H]-	Quinic acid	11.8185	0.44968	4.15333e-05	191.056	0.616	C00296	Organic oxygen compounds	Organooxygen compounds	Alcohols and polyols	C7H12O6	AAWZDTNXLSGCEK-LNVDRNJUSA-N	OC1CC(O)(CC(O)C1O)C(O)=O
NEG_12009	[M-H]-	Sinapoylhexoside	1.40281	0.390668	4.89824e-05	385.114	3.805		Phenylpropanoids and polyketides	Cinnamic acids and derivatives	Hydroxycinnamic acids and derivatives	C17H22O10	XRKBRPFTFKKHEF-UHFFFAOYSA-N	COC1=CC(=CC(=C1O)OC)C=CC(=O)OC2OC(CO)C(O)C(O)C2O
NEG_27244	[M-H]-	Flavanone base + 4O, O-Hex, C-Pen	3.45035	2.17494	5.93996e-05	581.152	3.541		Phenylpropanoids and polyketides	Flavonoids	Flavonoid glycosides	C26H30O15	QETQPQDBDULWLC-UHFFFAOYSA-N	OCC1OC(OC2=CC(=C(C3OCC(O)C(O)C3O)C4=C2C(=O)CC(O4)C5=CC(=C(O)C=C5)O)O)C(O)C(O)C1O
NEG_28041	[M-H]-	Violanone	5.22578	1.51526	6.06959e-05	593.153	3.685	C10195	Phenylpropanoids and polyketides	Flavonoids	Flavonoid glycosides	C27H30O15	FIAAVMJLAGNUKW-VQVVXJKKSA-N	OCC1OC(C(O)C(O)C1O)C2=C(O)C3=C(OC(=CC3=O)C4=CC=C(O)C=C4)C(=C2O)C5OC(CO)C(O)C(O)C5O
NEG_8442	[M-H]-	FA 18:1;3O	3.03577	2.33658	6.42559e-05	329.235	7.269		Lipids and lipid-like molecules	Fatty Acyls	Fatty acids and conjugates	C18H34O5	LGADJSRSYLFTSG-UHFFFAOYSA-N	O=C(O)CCCC(O)CCC(O)C=CCC(O)CCCCCC
NEG_28035	[M-H]-	8-[4,5-Dihydroxy-6-(hydroxymethyl)-3-[3,4,5-trihydroxy-6-(hydroxymethyl)oxan-2-yl]oxyoxan-2-yl]-5,7-dihydroxy-2-(4-hydroxyphenyl)chromen-4-one	1.62514	2.78352	8.29405e-05	593.151	4.326		Phenylpropanoids and polyketides	Flavonoids	Flavonoid glycosides	C27H30O15	FYTOTHFWELWOCG-UHFFFAOYSA-N	OCC1OC(OC2C(O)C(O)C(CO)OC2C3=C4OC(=CC(=O)C4=C(O)C=C3O)C5=CC=C(O)C=C5)C(O)C(O)C1O
NEG_346	[M-H]-	Proline	2.23269	1.43443	0.000118348	114.056	0.66	C00148	Organic acids and derivatives	Carboxylic acids and derivatives	Amino acids, peptides, and analogues	C5H9NO2	ONIBWKKTOPOVIA-BYPYZUCNSA-N	OC(=O)C1CCCN1
NEG_28996	[M-H]-	Diosmetin-7-O-rutinoside	1.03788	1.6677	0.000176297	607.165	5.245	C10039	Phenylpropanoids and polyketides	Flavonoids	Flavonoid glycosides	C28H32O15	GZSOSUNBTXMUFQ-UHFFFAOYSA-N	COC1=CC=C(C=C1O)C2=CC(=O)C3=C(O2)C=C(OC4OC(COC5OC(C)C(O)C(O)C5O)C(O)C(O)C4O)C=C3O
NEG_6275	[M-H]1-	9-HOTrE	5.60274	1.66648	0.000234033	293.214	9.063		Lipids and lipid-like molecules	Fatty Acyls	Lineolic acids and derivatives	C18H30O3	RIGGEAZDTKMXSI-CUHSZNQNSA-N	CC\\C=C/C/C=C\\C=C\\C(O)CCCCCCCC(O)=O
NEG_14587	[M-H]-	[5-[4-(3,4-Dihydroxyphenyl)-2,3-dimethylbutyl]-2-hydroxyphenyl] 4-hydroxybenzoate	1.81415	1.77364	0.000252221	421.164	3.879		Phenylpropanoids and polyketides	Depsides and depsidones		C25H26O6	ORMBYUPZHHWUEM-UHFFFAOYSA-N	CC(CC1=CC=C(O)C(=C1)O)C(C)CC2=CC=C(O)C(=C2)OC(=O)C3=CC=C(O)C=C3
NEG_29985	[M-H]-	Methyl hesperidin	1.52689	0.139504	0.000258642	623.198	5.207					C29H36O15	GUMSHIGGVOJLBP-SLRPQMTOSA-N	C[C@H]1[C@@H]([C@H]([C@H]([C@@H](O1)OC[C@@H]2[C@H]([C@@H]([C@H]([C@@H](O2)OC3=CC(=C4C(=O)C[C@H](OC4=C3)C5=CC(=C(C=C5)OC)OC)O)O)O)O)O)O)O
NEG_26973	[M-H]-	Vitexin rhamnoside	1.00711	2.24232	0.000384862	577.156	4.496					C27H30O14	LYGPBZVKGHHTIE-QRIAMTHQSA-N	C[C@@H]1[C@H]([C@@H]([C@@H]([C@H](O1)O[C@H]2[C@@H]([C@H]([C@@H](O[C@@H]2C3=C(C=C(C4=C3OC(=CC4=O)C5=CC=C(C=C5)O)O)O)CO)O)O)O)O)O
NEG_6226	[M-H]-	Glutamylphenylalanine	1.0658	1.39215	0.00057331	293.123	2.537		Organic acids and derivatives	Carboxylic acids and derivatives	Amino acids, peptides, and analogues	C14H18N2O5	XHHOHZPNYFQJKL-UHFFFAOYSA-N	NC(CCC(=O)NC(CC1=CC=CC=C1)C(O)=O)C(O)=O
NEG_8370	[M-H]-	Aurantio-obtusin	2.17193	0.683207	0.000630572	329.068	6.457		Benzenoids	Anthracenes	Anthraquinones	C17H14O7	RNXZPKOEJUFJON-UHFFFAOYSA-N	COC1=C(O)C=C2C(=O)C3=C(C(=O)C2=C1O)C(=C(O)C(=C3)C)OC
NEG_29270	[M-H]-	Safflomin A	1.28165	0.716962	0.000763097	611.162	3.134					C27H32O16	IAVUBSCVWHLRGE-MFMRYLTCSA-N	C1=CC(=CC=C1/C=C/C(=C2C(=C(C(=O)C(C2=O)([C@H]3[C@@H]([C@H]([C@@H]([C@H](O3)CO)O)O)O)O)[C@H]4[C@@H]([C@H]([C@@H]([C@H](O4)CO)O)O)O)O)O)O
NEG_28037	[M-H]-	Apigenin-6-C-glucoside-7-O-glucoside	1.12416	1.49298	0.00100087	593.151	3.512		Phenylpropanoids and polyketides	Flavonoids	Flavonoid glycosides	C27H30O15	HGUVPEBGCAVWID-UHFFFAOYSA-N	OCC1OC(OC2=CC3=C(C(=O)C=C(O3)C4=CC=C(O)C=C4)C(=C2C5OC(CO)C(O)C(O)C5O)O)C(O)C(O)C1O
NEG_9348	[M-H]-	9-Hydroxy-11-[3-hydroxy-5-(1-hydroxypropyl)oxolan-2-yl]undec-10-enoic acid	1.42409	1.55626	0.00161809	343.211	5.777		Lipids and lipid-like molecules	Fatty Acyls	Fatty acids and conjugates	C18H32O6	BHWUKOCNOLCGLB-UHFFFAOYSA-N	CCC(O)C1CC(O)C(O1)C=CC(O)CCCCCCCC(O)=O
NEG_29127	[M-H]-	NP-006989(12)	1.63203	0.605283	0.00194031	609.148	3.397					C27H30O16	ZLPSOQFIIQIIAX-UHFFFAOYNA-N	O=C1C=C(OC2=C1C(O)=C(C(O)=C2C3OC(CO)C(O)C(O)C3O)C4OC(CO)C(O)C(O)C4O)C=5C=CC(O)=C(O)C5
NEG_23239	[M-H]-	(1R,3R,4S,5R)-3-[(E)-3-(3,4-Dihydroxyphenyl)prop-2-enoyl]oxy-1,5-dihydroxy-4-[(E)-3-(3-hydroxy-4-methoxyphenyl)prop-2-enoyl]oxycyclohexane-1-carboxylic acid	1.50004	0.0521416	0.00194728	529.132	5.213		Organic oxygen compounds	Organooxygen compounds	Alcohols and polyols	C26H26O12	KXSOUIKZMJRRKL-BQYLRUKMSA-N	COC1=C(O)C=C(\\C=C\\C(=O)O[C@H]2[C@H](O)C[C@@](O)(C[C@H]2OC(=O)\\C=C\\C3=CC(=C(O)C=C3)O)C(O)=O)C=C1
NEG_19021	[M-H]-	isorhamnetin-3-O-glucoside	1.03287	0.0693904	0.00214214	477.103	3.957					C22H22O12	CQLRUIIRRZYHHS-UHFFFAOYNA-N	O=C1C(OC2OC(CO)C(O)C(O)C2O)=C(OC=3C=C(O)C=C(O)C13)C=4C=CC(O)=C(OC)C4
NEG_9171	[M-H]-	Lactulose	7.77858	1.62529	0.00264064	341.11	0.663	C07064	Organic oxygen compounds	Organooxygen compounds	Carbohydrates and carbohydrate conjugates	C12H22O11	JCQLYHFGKNRPGE-FCVZTGTOSA-N	OCC1OC(OC2C(CO)OC(O)(CO)C2O)C(O)C(O)C1O
NEG_2561	[M-H]-	12-Hydroxydodec-3-enoic acid	3.33391	2.50253	0.00354422	213.151	6.886		Organic acids and derivatives	Hydroxy acids and derivatives	Medium-chain hydroxy acids and derivatives	C12H22O3	RRJILZUCEDMMNU-UHFFFAOYSA-N	OCCCCCCCCC=CCC(O)=O
NEG_22109	[M-H]-	4,5-Dicaffeoylquinic acids	2.64639	0.0239129	0.00493521	515.117	4.782		Organic oxygen compounds	Organooxygen compounds	Alcohols and polyols	C25H24O12	UFCLZKMFXSILNL-RVXRWRFUSA-N	OC1CC(O)(CC(OC(=O)C=CC2=CC=C(O)C(=C2)O)C1OC(=O)C=CC3=CC=C(O)C(=C3)O)C(O)=O
NEG_22107	[M-H]-	(3R,4R,5R)-3,4-Bis[[(E)-3-(3,4-dihydroxyphenyl)prop-2-enoyl]oxy]-1,5-dihydroxycyclohexane-1-carboxylic acid	2.38218	0.0534838	0.00579004	515.099	4.19		Organic oxygen compounds	Organooxygen compounds	Alcohols and polyols	C25H24O12	UFCLZKMFXSILNL-XAIBDRPMSA-N	O[C@@H]1C[C@](O)(C[C@@H](OC(=O)\\C=C\\C2=CC=C(O)C(=C2)O)[C@@H]1OC(=O)\\C=C\\C3=CC=C(O)C(=C3)O)C(O)=O
NEG_28036	[M-H]-	Luteolin 7-O-rutinoside	8.45302	1.87518	0.00623585	593.151	4.49		Phenylpropanoids and polyketides	Flavonoids	Flavonoid glycosides	C27H30O15	MGYBYJXAXUBTQF-FOBVWLSUSA-N	CC1OC(OCC2OC(OC3=CC(=C4C(=O)C=C(OC4=C3)C5=CC(=C(O)C=C5)O)O)C(O)C(O)C2O)C(O)C(O)C1O
NEG_22115	[M-H]-	3,5-Dicaffeoylquinic acids	2.15401	0.0630673	0.00639494	515.12	3.857		Organic oxygen compounds	Organooxygen compounds	Alcohols and polyols	C25H24O12	KRZBCHWVBQOTNZ-PSEXTPKNSA-N	OC1C(CC(O)(CC1OC(=O)C=CC2=CC=C(O)C(=C2)O)C(O)=O)OC(=O)C=CC3=CC=C(O)C(=C3)O
NEG_36941	[M-H]-	PG 34:3	1.20872	2.26177	0.00895438	743.487	12.801					C40H73O10P	PTJBFPPEYDFAAQ-RUGCENDASA-N	CCCCC/C=C\C/C=C\CCCCCCCC(=O)OC(COC(=O)CCCCCCC/C=C\CCCCCC)COP(=O)(O)OCC(CO)O
NEG_2353	[M-H]-	N-Acetyl-L-phenylalanine	1.55251	0.622721	0.0156887	206.083	2.641	C03519	Organic acids and derivatives	Carboxylic acids and derivatives	Amino acids, peptides, and analogues	C11H13NO3	CBQJSKKFNMDLON-JTQLQIEISA-N	CC(O)=NC(CC1=CC=CC=C1)C(O)=O
NEG_17738	[M-H]-	Tectoridin	1.0812	0.382318	0.0160064	461.107	5.134		Phenylpropanoids and polyketides	Isoflavonoids	Isoflavonoid O-glycosides	C22H22O11	CNOURESJATUGPN-UDEBZQQRSA-N	COC1=C(O[C@@H]2O[C@H](CO)[C@@H](O)[C@H](O)[C@H]2O)C=C3OC=C(C(=O)C3=C1O)C4=CC=C(O)C=C4
NEG_31869	[M+FA-H]-	5-Hydroxy-2-(3-hydroxy-4-methoxyphenyl)-7-[(2S,3R,4S,5S,6R)-3,4,5-trihydroxy-6-[[(2R,3R,4R,5R,6S)-3,4,5-trihydroxy-6-methyloxan-2-yl]oxymethyl]oxan-2-yl]oxy-2,3-dihydrochromen-4-one	1.53751	1.27758	0.018485	655.188	4.852		Phenylpropanoids and polyketides	Flavonoids	Flavonoid glycosides	C28H34O15	QUQPHWDTPGMPEX-LLHRBZKSSA-N	COC1=CC=C(C=C1O)C2CC(=O)C3=C(O)C=C(OC4OC(COC5OC(C)C(O)C(O)C5O)C(O)C(O)C4O)C=C3O2
NEG_4141	[M-H]-	N-Phenylacetylaspartic acid	2.55188	0.7301	0.0238469	250.073	2.728		Organic acids and derivatives	Carboxylic acids and derivatives	Amino acids, peptides, and analogues	C12H13NO5	SVFKZPQPMMZHLZ-UHFFFAOYSA-N	OC(=O)CC(NC(=O)CC1=CC=CC=C1)C(O)=O
NEG_7518	[M-H]-	Methoxyluteolin	1.14698	0.671855	0.026016	315.05	5.756		Phenylpropanoids and polyketides	Flavonoids	O-methylated flavonoids	C16H12O7	FHHSEFRSDKWJKJ-UHFFFAOYSA-N	COC1=C(O)C=C2OC(=CC(=O)C2=C1O)C3=CC(=C(O)C=C3)O
Table S17 Differential metabolites (NEG) in R1 vs RCK
ID	adduct	Name	VIP	Fold change	p-value	m/z	rt(min)	KEGG	Superclass	Class	Subclass	Formula	INCHIKEY	SMILES
NEG_6369	[M-H]-	8-Butyl-5-ethyl-5,6,7,8-tetrahydronaphthalene-2-sulfonic acid	1.91896	3.13343	4.99267e-06	295.134	8.863		Benzenoids	Tetralins		C16H24O3S	ZANYAOJPVAPRQY-UHFFFAOYSA-N	CCCCC1CCC(CC)C2=C1C=C(C=C2)[S](O)(=O)=O
NEG_216	[M-H]-	2-Ethylacrylic acid	1.29311	4.21571	2.5055e-05	101.061	7.648		Lipids and lipid-like molecules	Fatty Acyls	Fatty acids and conjugates	C5H8O2	WROUWQQRXUBECT-UHFFFAOYSA-N	CCC(=C)C(O)=O
NEG_13509	[M-H]-	Nodakenin	1.12489	2.47868	2.74501e-05	407.133	4.784		Phenylpropanoids and polyketides	Coumarins and derivatives	Furanocoumarins	C20H24O9	HXCGUCZXPFBNRD-DNLMCPORSA-N	CC(C)(OC1OC(CO)C(O)C(O)C1O)C2CC3=C(O2)C=C4OC(=O)C=CC4=C3
NEG_6380	[M-H]1-	9-Hydroxy-10E,12Z-octadecadienoic acid	1.73282	0.330879	0.000225568	295.229	9.85		Lipids and lipid-like molecules	Fatty Acyls	Lineolic acids and derivatives	C18H32O3	NPDSHTNEKLQQIJ-ZJHFMPGASA-N	CCCCC\\C=C/C=C/C(O)CCCCCCCC(O)=O
NEG_3015	[M-H]-	Xanthyletin	5.42178	2.54171	0.000314969	227.071	7.664		Phenylpropanoids and polyketides	Coumarins and derivatives	Pyranocoumarins	C14H12O3	QOTBQNVNUBKJMS-UHFFFAOYSA-N	CC1(C)OC2=CC3=C(C=CC(=O)O3)C=C2C=C1
NEG_354	[M-H]-	Maleic acid	1.99499	0.382131	0.000319919	115.004	0.65	C01384	Organic acids and derivatives	Carboxylic acids and derivatives	Dicarboxylic acids and derivatives	C4H4O4	VZCYOOQTPOCHFL-UPHRSURJSA-N	OC(=O)C=CC(O)=O
NEG_621	[M-H]-	L-Malic acid	3.81752	0.362916	0.000473341	133.015	0.649	C00149	Organic acids and derivatives	Hydroxy acids and derivatives	Beta hydroxy acids and derivatives	C4H6O5	BJEPYKJPYRNKOW-REOHCLBHSA-N	O[C@@H](CC(O)=O)C(O)=O
NEG_6243	[M-H]-	Gingerol	4.00282	1.97127	0.000598061	293.175	7.68		Benzenoids	Phenols	Methoxyphenols	C17H26O4	NLDDIKRKFXEWBK-AWEZNQCLSA-N	CCCCC[C@H](O)CC(=O)CCC1=CC(=C(O)C=C1)OC
NEG_406	[M-H]-	Succinic acid	1.02889	0.470743	0.000639975	117.019	0.806		Organic acids and derivatives	Carboxylic acids and derivatives	Dicarboxylic acids and derivatives	C4H6O4	KDYFGRWQOYBRFD-UHFFFAOYSA-N	OC(=O)CCC(O)=O
NEG_1151	[M-H]-	Phenylpyruvic acid	1.84449	3.00773	0.00090848	163.041	3.643	C00166	Benzenoids	Benzene and substituted derivatives	Phenylpyruvic acid derivatives	C9H8O3	BTNMPGBKDVTSJY-UHFFFAOYSA-N	OC(=O)C(=O)CC1=CC=CC=C1
NEG_7037	[M-H]-	16-Hydroxy-9-oxooctadeca-10,12,14-trienoic acid	1.11397	0.501411	0.0010633	307.192	7.403		Lipids and lipid-like molecules	Fatty Acyls	Lineolic acids and derivatives	C18H28O4	KLFMLBSZQZVKDC-UHFFFAOYSA-N	CCC(O)C=CC=CC=CC(=O)CCCCCCCC(O)=O
NEG_11663	[M-H]-	Clausarin	11.0275	0.209228	0.00363313	379.192	10.14		Phenylpropanoids and polyketides	Coumarins and derivatives	Pyranocoumarins	C24H28O4	LMEKIDFKWUPZGE-UHFFFAOYSA-N	CC1(C)OC2=C(C3=C(C=C(C(=O)O3)C(C)(C)C=C)C(=C2C=C1)O)C(C)(C)C=C
NEG_6490	[M-H]-	Ostruthin	1.13328	1.80132	0.00394906	297.149	9.627		Lipids and lipid-like molecules	Prenol lipids	Terpene lactones	C19H22O3	INBMTJJPUABOQJ-VGOFMYFVSA-N	CC(C)=CCCC(C)=CCC1=CC2=C(OC(=O)C=C2)C=C1O
NEG_1565	[M-H]-	D-Glucose	1.67945	0.656296	0.00451473	179.057	0.639	C00221	Organic oxygen compounds	Organooxygen compounds	Carbohydrates and carbohydrate conjugates	C6H12O6	WQZGKKKJIJFFOK-GASJEMHNSA-N	OC[C@H]1OC(O)[C@H](O)[C@@H](O)[C@@H]1O
NEG_9151	[M-H]-	Caffeic acid hexoside	1.08348	2.71854	0.00515751	341.088	2.504		Phenylpropanoids and polyketides	Cinnamic acids and derivatives	Hydroxycinnamic acids and derivatives	C15H18O9	WQSDYZZEIBAPIN-UHFFFAOYSA-N	OCC1OC(OC(=O)C=CC2=CC(=C(O)C=C2)O)C(O)C(O)C1O
NEG_7282	[M-H]-	(9Z,15Z)-12,13-Dihydroxyoctadeca-9,15-dienoate	2.56105	0.210545	0.00735342	311.222	9.461		Lipids and lipid-like molecules	Fatty Acyls	Fatty acids and conjugates	C18H32O4	NMONGVDUESEHOK-UHFFFAOYSA-N	CC\C=C/CC(O)C(O)C\C=C/CCCCCCCC(O)=O
NEG_9348	[M-H]-	9-Hydroxy-11-[3-hydroxy-5-(1-hydroxypropyl)oxolan-2-yl]undec-10-enoic acid	3.19801	0.5553	0.0123431	343.211	5.777		Lipids and lipid-like molecules	Fatty Acyls	Fatty acids and conjugates	C18H32O6	BHWUKOCNOLCGLB-UHFFFAOYSA-N	CCC(O)C1CC(O)C(O1)C=CC(O)CCCCCCCC(O)=O
NEG_21320	[M+FA-H]-	6-O-(Phenylacetyl)-alpha-D-glucopyranosyl alpha-D-glucopyranoside	1.58409	0.689709	0.0130997	505.149	3.187		Organic oxygen compounds	Organooxygen compounds	Carbohydrates and carbohydrate conjugates	C20H28O12	STSLPRRNSYCFTQ-JFRFVCMESA-N	OC[C@H]1O[C@H](O[C@H]2O[C@H](COC(=O)CC3=CC=CC=C3)[C@@H](O)[C@H](O)[C@H]2O)[C@H](O)[C@@H](O)[C@@H]1O
NEG_8125	[M-H]-	FA 18:3;3O	1.71393	0.667406	0.0164196	325.2	6.747		Lipids and lipid-like molecules	Fatty Acyls	Fatty acids and conjugates	C18H30O5	PAHHZUIGGXPZTO-UHFFFAOYSA-N	O=C(O)CCCCCC=CC(O)C=CC(O)C(O)CC=CCC
NEG_16038	[M-H]-	Folic acid	1.15903	0.491712	0.0164488	440.129	4.98	C00504	Organic acids and derivatives	Carboxylic acids and derivatives	Amino acids, peptides, and analogues	C19H19N7O6	OVBPIULPVIDEAO-LBPRGKRZSA-N	NC1=NC2=NC=C(CNC3=CC=C(C=C3)C(=O)N[C@@H](CCC(O)=O)C(O)=O)N=C2C(=O)N1
NEG_1958	[M-H]-	Gluconic acid	3.23332	0.25286	0.0170276	195.052	0.608	C00257	Organic acids and derivatives	Hydroxy acids and derivatives	Medium-chain hydroxy acids and derivatives	C6H12O7	RGHNJXZEOKUKBD-SQOUGZDYSA-N	OCC(O)C(O)C(O)C(O)C(O)=O
NEG_4539	[M-H]-	6-Methoxy-7-(3-methylbut-2-enoxy)chromen-2-one	1.659	2.30784	0.0177164	259.099	6.741		Phenylpropanoids and polyketides	Coumarins and derivatives		C15H16O4	ZLPLFUBVEZVYDX-UHFFFAOYSA-N	COC1=CC2=C(OC(=O)C=C2)C=C1OCC=C(C)C
NEG_4141	[M-H]-	N-Phenylacetylaspartic acid	2.94045	0.298146	0.0250657	250.073	2.728		Organic acids and derivatives	Carboxylic acids and derivatives	Amino acids, peptides, and analogues	C12H13NO5	SVFKZPQPMMZHLZ-UHFFFAOYSA-N	OC(=O)CC(NC(=O)CC1=CC=CC=C1)C(O)=O
NEG_6495	[M-H]-	4-(Decan-4-yl)benzenesulfonic acid	1.68116	3.90675	0.0287716	297.153	9.111		Benzenoids	Benzene and substituted derivatives	Benzenesulfonic acids and derivatives	C16H26O3S	NANHIUZYPFDGJS-UHFFFAOYSA-N	CCCCCCC(CCC)C1=CC=C(C=C1)[S](O)(=O)=O
NEG_467	[M-H]-	Hydron;benzoate	1.91619	0.519664	0.0311615	121.03	3.336		Benzenoids	Benzene and substituted derivatives	Benzoic acids and derivatives	C7H6O2	WPYMKLBDIGXBTP-UHFFFAOYSA-N	OC(=O)C1=CC=CC=C1
NEG_8919	[M-H]-	Bavachalcone	2.67317	1.66769	0.0372311	337.153	2.638					C20H20O4	BLZGPHNVMRXDCB-UXBLZVDNSA-N	CC(=CCC1=CC(=C(C=C1O)O)C(=O)/C=C/C2=CC=C(C=C2)O)C
NEG_9171	[M-H]-	Lactulose	4.98716	0.704416	0.0468135	341.11	0.663	C07064	Organic oxygen compounds	Organooxygen compounds	Carbohydrates and carbohydrate conjugates	C12H22O11	JCQLYHFGKNRPGE-FCVZTGTOSA-N	OCC1OC(OC2C(CO)OC(O)(CO)C2O)C(O)C(O)C1O
NEG_10283	[M+Cl]-	Skimmin	3.51484	0.277737	0.0471313	359.054	2.748		Phenylpropanoids and polyketides	Coumarins and derivatives	Coumarin glycosides	C15H16O8	VPAOSFFTKWUGAD-TVKJYDDYSA-N	OCC1OC(OC2=CC3=C(C=CC(=O)O3)C=C2)C(O)C(O)C1O
NEG_24551	[M+FA-H]-	Haploperoside C	8.18308	1.76455	0.0494264	545.152	3.281		Phenylpropanoids and polyketides	Coumarins and derivatives	Coumarin glycosides	C22H28O13	FCIZPHNZRNLUJD-UHFFFAOYSA-N	COC1=C(OC2OC(COC3OC(C)C(O)C(O)C3O)C(O)C(O)C2O)C=C4OC(=O)C=CC4=C1
