# Supplementary material for: Investigation of the anti-Huanglongbing effects using antimicrobial lipopeptide and phytohormone complex powder prepared from Bacillus amyloliquefaciens MG-2 fermentation
Source: Front Microbiol. 2024 Dec 18;15:1458051. doi: 10.3389/fmicb.2024.1458051 (PMC11694225; doi:10.3389/fmicb.2024.1458051)
Supplement: SUPPLEMENTARY FIGURE S1 — (A-D) Construct of plasmid vector of pEZclone-A04-1 and pEZclone-COX -1 and sequential analysis. [file Data_Sheet_1.zip › Table S1-21/Table S1 S2 primers sequence.xlsx]

## Sheet: Sheet1
	Table S1 Primers sequence information
Primer	Nucleotide sequence（5’to 3’）	Fragment Size	Primer provenance	Genbank Location accessory
OI1	gcgcgtatgcaatacgagcggca	1167	Jagoueix et al., （1994)	CP001677.5 786316-786339
OI2c	gcctcgcgacttcgcaacccat			CP001677.5 787462-787483
A04F	tggaggtgtaaaagttgccaaa	87	Hu et al., （2006)	CP001677.5 29265-29244
A04R	ccaacgaaaagatcagatattcctcta			CP001677.5 29179-29205
COX+	gtatgccacgtcgcattccaga	68	Li et al., （2006)	CX297817 72-93
COX-	gccaaaactgctaagggcattc			CX297817 118-139
	Table S2 Primers sequence for real-time fluorescence quantitative detection
Gene	Primer sequence (5’to 3’)	Fragment Size	Sequence number of GeneBank
Actin	F: atctgctggaaggtgctgag	101	XM_006464503.31221-1240
	R: ccaagcagcatgaagatcaa		XM_006464503.31140-1159
nho1	F: gaacacaggtgagaggtagtt	91	LOC102615775.1486-1507 LOC102615775.1554-1576
	R: agcatagttatcggtgctttag
GST1	F: gcccgtttgtctcagtccaa	59	LOC102614737.742-761 LOC102614737.781-800
	R: tgcaaatcgaccaaggtgaa
HSP90	F: tacccaatttccctctggattg	97	NM_001288915.1 1198-1219 NM_001288915.1 1273-1294
	R: cctcaactttaccctcctcatc
WRKY22	F: accacaagtaccaccacaag	95	LOC102622218.264-283 LOC102622218.337-358
	R: ctggtttgttcacggctaaatg
WRKY24	F: accatcaccacccaacaaa	92	LOC102621617.158-176 LOC102621617.230-249
	R: cggtgcggaagatgtaagaa
WRKY33	F: ccggattgtccgatgaagaaa	98	LOC102608921.1676-1697 LOC102608921.1752-1774
	R: gatgtaggcttgggatgattgt
