# Supplementary material for: Investigation of the anti-Huanglongbing effects using antimicrobial lipopeptide and phytohormone complex powder prepared from Bacillus amyloliquefaciens MG-2 fermentation
Source: Front Microbiol. 2024 Dec 18;15:1458051. doi: 10.3389/fmicb.2024.1458051 (PMC11694225; doi:10.3389/fmicb.2024.1458051)
Supplement: SUPPLEMENTARY FIGURE S1 — (A-D) Construct of plasmid vector of pEZclone-A04-1 and pEZclone-COX -1 and sequential analysis. [file Data_Sheet_1.zip › Table S1-21/Table S20 S21 Plant hormone.xlsx]

## Sheet: Sheet1
Table S20 Partial least squares method (PLS-DA) analysis and characteristic value
1	Type	A	N	R2X(cum)	R2Y(cum)	Q2(cum)	Title
NEG	PLS-DA	3	12	0.898	0.996	0.979	L1_vs_LCK
	PLS-DA	3	12	0.665	0.996	0.919	R1_vs_RCK
POS	PLS-DA	3	12	0.79	0.994	0.976	L1_vs_LCK
	PLS-DA	3	12	0.648	0.995	0.88	R1_vs_RCK
Table S21 Hormone changes after L1 treatment for 24h（in leaves and roots）
Compound_ID	Name	unit	HMDB	KEGG	LA1	LB5	LB6	LB7	LB8	LB24 Avrage	SD	LB1	LB2	LB3	LB4	LB Avrage	SD2	LB24.vs.LB FC	LB24.vs.LB Pvalue	LB24.vs.LB log2FC	LB24.vs.LB UP.DOWN
Com_1_all	Indole-3-acetic acid	content(ng/g)	HMDB0000197	C00954	70.5025	65.9903	32.503	62.3145	67.1582	56.9915	16.45	123.21	140.699	170.502	130.013	141.106	20.8777	0.403892	0.000727968	-1.30796	down
Com_5_all	Indole-3-carboxaldehyde	content(ng/g)	HMDB0029737	C08493	40.0335	31.9832	58.9748	25.8232	23.3264	35.0269	17.8616	68.2475	67.7787	62.637	73.3077	67.9927	4.36053	0.515157	0.00806853	-0.956917	down
Com_7_all	Isopentenyl adenosine	content(ng/g)	HMDB0304396	C16427	43.1097	51.0695	48.571	49.4604	44.0997	48.3002	2.98513	40.6849	34.9728	36.1429	39.8945	37.0034	2.79211	1.27361	0.00227169	0.348925	up
Com_17_all	Dihydrojasmonic acid	content(ng/g)	--	--	0.749755	0.856835	0.910811	0.877748	0.759999	0.818873	0.0648268	0.582773	0.386401	0.250834	0.594598	0.410611	0.165525	1.87666	0.00421773	0.908165	up
Com_19_all	Salicylic acid	content(ng/g)	HMDB0001895	C00805	236.836	230.351	172.326	202.922	262.09	216.922	38.3199	2.34839	2.34839	2.34839	2.34839	2.34839	0	92.3707	0.00152615	6.52936	up
Com_21_all	GibberellinA1	content(ng/g)	--	C00859	38.451	12.4568	18.2113	24.0946	14.0742	17.2093	38.3199	32.3934	22.1026	33.1125	48.3691	34.5281	10.8227	0.506238	0.0312947	-0.982112	down
Com_22_all	GibberellinA3	content(ng/g)	HMDB0003559	C01699	16.9814	0.196352	0.196352	0.196352	0.196352	0.196352	0	17.3535	22.2824	25.7612	13.7444	19.7854	5.30258	0.00992412	0.0051272	-6.65485	down
Compound_ID	Name	unit	HMDB	KEGG	LA1	RB5	RB6	RB7	RB8	RB24 Avrage	SD	RB1	RB2	RB3	RB4	RB Avrage	SD2	RB24.vs.RB FC	RB24.vs.RB Pvalue	RB24.vs.RB log2FC	RB24.vs.RB UP.DOWN
Com_5_all	Indole-3-carboxaldehyde	content(ng/g)	HMDB0029737	C08493	40.0335	25.5922	25.3312	22.4094	20.7546	23.5219	2.34204	52.2827	54.3897	57.1852	58.3582	56.6443	2.74356	0.423406	2.04732e-06	-1.23989	down
Com_7_all	Isopentenyl adenosine	content(ng/g)	HMDB0304396	C16427	43.1097	1.86099	1.70532	1.37004	1.37064	1.57675	0.213621	4.23379	3.95338	4.12252	4.69471	4.25687	0.317421	0.370904	1.11463e-05	-1.43088	down
Com_8_all	trans-Zeatin-riboside	content(ng/g)	HMDB0030388	--	9.70984	3.44754	3.03335	3.74423	3.59282	3.45449	0.305775	8.14952	8.11192	7.81303	4.72884	6.8846	1.65486	0.479734	0.0183243	-1.05969	down
Com_15_all	1-Aminocyclopropanecarboxylic acid	content(ng/g)	HMDB0036458	C01234	34597.8	2114.37	2765.9	2335.47	3231.95	2611.92	427.82	3813.84	4949.39	5837.84	3615.22	4800.82	905.873	0.573536	0.0148879	-0.802045	down
Com_18_all	(±)-Jasmonic acid	content(ng/g)	HMDB0032797	C08491	0.854015	1.70803	3.26233	2.27239	4.15965	2.8506	1.08366	26.8582	28.2568	31.3459	31.1153	30.2394	2.19821	0.0969788	6.32033e-07	-3.36619	down
Com_19_all	Salicylic acid	content(ng/g)	HMDB0001895	C00805	236.836	16.1069	20.8448	18.3473	22.6118	19.4777	2.46635	7.47853	7.06805	9.12535	7.19742	7.79694	0.954189	2.52388	0.000228998	1.33565	up
Com_20_all	Abscisic acid	content(ng/g)	HMDB0035140	C06082	33.2935	3.79938	4.19063	4.32342	4.05192	4.09134	0.22399	8.72149	8.37798	7.74497	8.67457	8.37975	0.44969	0.488241	2.58425e-06	-1.03433	down
